# Supplementary material for: MicroRNA regulation of murine trophoblast stem cell self-renewal and differentiation
Source: Life Sci Alliance. 2020 Sep 9;3(11):e202000674. doi: 10.26508/lsa.202000674 (PMC7494815; doi:10.26508/lsa.202000674)
Supplement: Supplementary file 1 [file LSA-2020-00674_TableS1.xlsx]

## Sheet: Sheet1
	Table S1: List of microRNAs that were down regulated in differentiated trophoblast cells.
	Serial No.	miRNA	Ct value in TS cells	Ct value in differentiated cells	Fold change
	1	miR-335-3p	24.78	31.04	-118.52
	2	miR-682	28.37	35.79	-80.31
	3	miR-674-3p	26.14	32.72	-77.58
	4	miR-674-5p	27.08	32.16	-51.88
	5	miR-196b-5p	28.97	33.97	-50.38
	6	miR-290a-3p	26.79	31.16	-31.42
	7	miR-196a-5p	28.89	32.83	-24.09
	8	miR-335-5p	25.4	29.29	-23.37
	9	miR-672-5p	27.25	31.09	-21.76
	10	miR-29a-3p	22.9	26.61	-20.59
	11	miR-124-3p	27.6	31.25	-19.81
	12	miR-15b-5p	22.13	25.57	-17.06
	13	miR-362-5p	27.08	30.24	-13.71
	14	miR-155-5p	27.27	30.25	-12.42
	15	miR-21a-5p	20.53	23.4	-11.46
	16	miR-466o-3p	24.48	27.32	-11.33
	17	miR-295-5p	24.67	27.25	-11.13
	18	miR-532-3p	26.68	29.45	-10.46
	19	miR-466n-3p	25.75	28.46	-10.27
	20	miR-501-5p	27.09	29.29	-9.54
	21	miR-532-5p	26.56	29.01	-8.38
	22	miR-294-5p	24.28	26.69	-8.11
	23	miR-130b-3p	27.27	29.23	-8.06
	25	miR-501-3p	27.81	29.74	-7.95
	24	miR-290a-5p	21.99	24.33	-7.68
	26	miR-293-5p	22.2	24.1	-6.94
	27	miR-362-3p	26.46	28.65	-6.91
	28	miR-188-5p	27.1	29.24	-6.8
	29	miR-669e-3p	28.96	31.03	-6.56
	30	miR-291b-3p	21.79	23.76	-6.02
	31	miR-293-3p	20.26	21.95	-6.01
	32	miR-292a-3p	20.67	22.62	-5.89
	33	miR-1949	23.24	24.9	-5.85
	34	miR-15b-3p	27.93	29.47	-5.42
	35	miR-466l-3p	29.65	31.32	-5.25
	36	miR-466p-5p	22.33	24.95	-5.09
	37	miR-9-3p	29.9	31.61	-4.96
	38	miR-294-3p	18.42	19.82	-4.89
	39	miR-291a-5p	23.55	25.21	-4.86
	40	miR-295-3p	20	21.62	-4.84
	41	miR-466d-3p	20.01	21.64	-4.71
	42	miR-466c-5p	22.4	23.58	-4.71
	43	miR-467c-5p	22.76	24.33	-4.66
	44	miR-675-3p	29.16	31.65	-4.57
	45	miR-3069-3p	28.75	29.69	-4.54
	46	miR-181d-5p	29.83	30.95	-4.52
	47	miR-669b-3p	25.5	26.97	-4.44
	48	miR-669p-5p	21.8	24.22	-4.42
	49	miR-350-3p	26.11	27.59	-4.3
	50	miR-302d-3p	29.19	30.63	-4.28
	51	miR-669b-5p	20.66	21.7	-4.27
	52	miR-466k	23.22	25.59	-4.21
	53	miR-125a-5p	24.4	25.77	-4.08
	54	miR-669m-3p	26.47	27.84	-4.06
	55	miR-669h-3p	26.9	29.2	-4
	56	miR-669f-3p	22.18	23.49	-3.99
	57	miR-297a-5*	25.18	26.49	-3.97
	58	miR-466h-5p	24.97	26.27	-3.96
	59	miR-15a-3p	28.28	29.36	-3.95
	60	miR-297c-5p	22.33	24.6	-3.93
	61	miR-291a-3p	19.6	20.89	-3.83
	62	miR-297a-5p	20.66	22.84	-3.68
	63	miR-1965	29.72	30.91	-3.66
	64	miR-467h	21.37	23.46	-3.47
	65	miR-9-5p	27.75	28.85	-3.39
	66	miR-500-3p	26.71	27.86	-3.37
	67	miR-130a-3p	24.58	25.67	-3.33
	68	miR-29c-3p	23.12	24.22	-3.25
	69	miR-669k-3p	27.37	29.36	-3.21
	70	miR-669h-5p	27.01	28.95	-3.12
	71	miR-466g	24.56	25.56	-3.05
	72	miR-218-5p	29.9	30.83	-2.99
	73	miR-467b-3p	21.4	22.37	-2.97
	74	miR-20a-3p	26.54	27.21	-2.95
	75	miR-297b-5p	25.27	25.81	-2.7
	76	miR-669i	26.67	28.35	-2.61
	77	miR-374c-5p	24.2	25.82	-2.55
	78	miR-7a-5p	23.51	23.76	-2.48
	79	miR-25-3p	24.19	24.84	-2.48
	80	miR-151-3p	27.81	28.06	-2.46
	81	miR-467b-5p	19.93	21.52	-2.45
	82	miR-466j	26.42	27.99	-2.42
	83	miR-151-5p	25.88	26.08	-2.39
	84	miR-1946b	29.29	30.83	-2.37
	85	miR-466f-5p	24.84	25.46	-2.36
	86	miR-3084-3p	22.56	24.09	-2.34
	87	miR-483-3p	26.42	27.04	-2.33
	88	miR-3084-5p	25.84	26.19	-2.11
	89	miR-669e-5p	26.39	27.81	-2.18
	90	miR-467e-5p	21.45	21.92	-2.18
	91	miR-872-5p	27.87	28.32	-2.15
	92	miR-467f	24.27	24.9	-2.27
	93	miR-467d-3p	19.6	21.02	-2.21
	94	miR-18a-5p	23.78	24.13	2
