# Supplementary material for: MicroRNA regulation of murine trophoblast stem cell self-renewal and differentiation
Source: Life Sci Alliance. 2020 Sep 9;3(11):e202000674. doi: 10.26508/lsa.202000674 (PMC7494815; doi:10.26508/lsa.202000674)
Supplement: Supplementary file 2 [file LSA-2020-00674_TableS2.xlsx]

## Sheet: Sheet1
	Table S2: List of microRNAs that were over-expressed in differentiated trophoblast cells.
	Serial No.	miRNA	Ct value in TS cells	Ct value in differentiated	Fold change
	1	miR-205-5p	33.42	26.48	58.84
	2	miR-450a-2-3p	34.68	29.52	22.73
	3	miR-503-5p	25.37	20.36	20.48
	4	miR-215-5p	33.79	29.01	18.12
	5	miR-542-5p	33.33	28.55	18
	6	miR-322-5p	22.1	17.44	16.12
	7	miR-1247-5p	34.97	29.91	14.04
	8	miR-141-3p	34.34	29.95	13.35
	9	miR-503-3p	28.37	25.04	12.31
	10	miR-450a-5p	26.51	21.85	10.72
	11	miR-203-3p	30.59	26.57	10.69
	12	miR-322-3p	29.25	24.7	9.86
	13	miR-542-3p	28.08	24.31	8.87
	14	miR-1901	30.16	26.17	8.58
	15	miR-210-3p	28.1	24.44	8.34
	16	miR-138-5p	29.54	25.89	7.96
	17	let-7d-5p	29.92	26.34	7.61
	18	miR-450b-5p	28.15	25.52	7.6
	19	miR-770-5p	30.88	27.33	7.59
	20	miR-101a-3p	26.78	23.21	7.55
	21	miR-147-3p	33.68	29.73	7.42
	22	miR-2137	33.38	29.8	7.21
	23	miR-351-3p	30.55	27.19	6.55
	24	miR-486b-5p	29.51	27.16	6.14
	25	miR-429-3p	31.7	28.06	6.01
	26	miR-351-5p	28.38	25.2	5.93
	27	let-7g-5p	27.41	24.33	5.38
	28	miR-375-5p	32.33	29.18	5.36
	29	miR-450a-1-3p	31.77	28.68	5.32
	30	miR-1224-5p	31.29	28.27	5.17
	31	miR-132-3p	31.63	28.25	5.02
	32	miR-96-5p	27.17	24.25	4.82
	33	miR-499-5p	31.88	29.02	4.67
	34	miR-1981-5p	32.36	28.92	4.58
	35	miR-323-5p	26.28	23.48	4.55
	36	miR-1199-5p	32.01	28.96	4.46
	37	miR-877-3p	30.86	29.03	4.38
	38	miR-320-3p	28.96	26.2	4.38
	39	let-7a-5p	27.31	24.57	4.26
	40	let-7c-5p	32.39	29.67	4.17
	41	let-7f-5p	27.66	25.03	3.95
	42	miR-714	29.17	26.59	3.89
	43	miR-183-3p	30.26	27.49	3.66
	44	miR-200a-3p	31.94	29.49	3.59
	45	miR-152-3p	27.57	24.68	3.58
	46	miR-30d-5p	25.54	23.06	3.55
	47	miR-92b-3p	30.01	27.57	3.53
	48	miR-450b-3p	29.72	26.85	3.52
	49	miR-1895	31.8	29.1	3.48
	50	miR-652-3p	27.96	25.57	3.46
	51	miR-183-5p	26.31	23.89	3.41
	52	miR-877-5p	31.54	29.22	3.3
	53	miR-193b-3p	30.98	28.74	3.13
	54	miR-200b-3p	31.39	29.06	3.12
	55	miR-24-2-5p	30.41	27.96	2.94
	56	miR-24-3p	24.87	22.67	2.93
	57	let-7i-5p	29.94	27.75	2.91
	58	miR-425-3p	30.66	29.48	2.79
	59	miR-804	30.21	28.28	2.48
	60	miR-1188-5p	29.73	27.53	2.46
	61	miR-30e-5p	25.02	23.08	2.44
	62	miR-106a-5p	22.52	20.61	2.44
	63	miR-378a-3p	27.25	25.38	2.41
	64	miR-1195	31.57	29.41	2.4
	65	miR-23a-3p	24.72	22.83	2.36
	66	miR-182-5p	25.2	23.32	2.33
	67	miR-296-5p	26.22	24.42	2.27
	68	miR-22-3p	23.82	21.99	2.26
	69	miR-142a-5p	31.1	29.32	2.19
	70	miR-30a-5p	24.47	22.72	2.14
	71	miR-378a-5p	30.7	29.92	2.11
	72	miR-720	22.13	20.44	2.1
	73	miR-339-3p	30.7	29.97	2.04
	74	miR-326-3p	30.92	29.31	2.01
	75	miR-188-3p	28.7	26.64	2
