# Supplementary material for: MicroRNA regulation of murine trophoblast stem cell self-renewal and differentiation
Source: Life Sci Alliance. 2020 Sep 9;3(11):e202000674. doi: 10.26508/lsa.202000674 (PMC7494815; doi:10.26508/lsa.202000674)
Supplement: Supplementary file 4 [file LSA-2020-00674_TableS3.xlsx]

## Sheet: Sheet1
Table S3: Differentially expressed miRNA clusters in TS cells and differentiated cells.
miR-290 cluster (over-expressed in TS cells)	Ct Values in TS cells	Ct Values in diff. cells	Fold change	miR-322 cluster (over-expressed in diff. cells)	Ct Values in TS cells	Ct Values in diff. cells	Fold change
miR-290a-5p	21.99	24.33	-7.68	miR-322-5p	22.1	17.44	16.12
miR-290a-3p	26.79	31.16	-31.42	miR-322-3p	29.25	24.7	9.86
miR-291a-5p	23.55	25.21	-4.86	miR-503-5p	25.37	20.36	20.48
miR-291b-3p	21.79	23.76	-6.02	miR-503-3p	28.37	25.04	12.31
miR-292a-3p	20.67	22.62	-5.89	miR-351-5p	28.38	25.2	5.93
miR-293-5p	22.2	24.1	-6.94	miR-351-3p	30.55	27.19	6.55
miR-293-3p	20.26	21.95	-6.01	miR-542-5p	33.33	28.55	18
miR-294-5p	24.28	26.69	-8.11	miR-542-3p	28.08	24.31	8.87
miR-294-3p	18.42	19.82	-4.89	miR-450a-5p	26.51	21.85	10.72
miR-295-5p	24.67	27.25	-11.13	miR-450a-1-3p	31.77	28.68	5.32
miR-295-3p	20	21.62	-4.84	miR-450a-2-3p	34.68	29.52	22.73
				miR-450b-5p	28.15	25.52	7.6
				miR-450b-3p	29.72	26.85	3.52
