# Supplementary material for: MicroRNA regulation of murine trophoblast stem cell self-renewal and differentiation
Source: Life Sci Alliance. 2020 Sep 9;3(11):e202000674. doi: 10.26508/lsa.202000674 (PMC7494815; doi:10.26508/lsa.202000674)
Supplement: Supplementary file 9 [file LSA-2020-00674_TableS4.xlsx]

## Sheet: Sheet1
Table S4: List of primers used in Real-time PCR analysis.
Gene	Genebank No.	Primer Sequence (5’ to 3’)
		Fwd	GAGCTGGCTGCCACACTTG
Cdx2	NM_007673	Rev	CGGCTGTGGAGGCTGTTG
		Fwd	CTGGATGAGGCAGGAGATTTCCT
Eomes	NM_010136	Rev	CACCGTCCTCTGTCACTTCCA
		Fwd	ATGCTATGCCTCCCAACGAT
Errβ	NM_011934	Rev	GGCTCATCTGGTCCCCAAGT
		Fwd	CATCTCCAAAGCCACAGACATAA
Plf	NM_031191	Rev	TGAATGCGAGCAGCTTCATTG
		Fwd	TTATCTTGGCCGCAGATGTGTT
Pl1	NM_008864	Rev	AGTTTCGTGGACTTCCTCTCGAT
		Fwd	GTGTCACACAACGCCCATGA
Pl2	NM_008865	Rev	GGTGGACTTGCTCGCTGTTT
		Fwd	CTGATGCCTTGGACCGATCT
Elf5	NM_010125	Rev	CTGGTCGCAGCAGAATTGG
		Fwd	CTGTTTGCTGTGCTCCCTTCT
Ets2	NM_011809	Rev	GGCTTTTAAGGCTTGGCTCAT
		Fwd	TGGAGGAGGAACGCTAATGG
Gata3	NM_008091	Rev	TGCACTTTTTCGATTTGCTAGACA
		Fwd	GGAGCGCAGTTCGGGATCTG
Mash2	NM_008554	Rev	CCTGGGACCCCGTACCA
		Fwd	GCCTCCGGTCAGCTAACTGAT
Tpbpα	NM_009411	Rev	AAACCCATCGCCACTCTCTGT
		Fwd	GTGCGTGCAGAAGGAGATTGTG
Cyclin D1	NM_007631	Rev	GGGCTCCAGGGACAGGAA
Cyclin D2	NM_009829	Fwd	GTGGGCTTCAGCAGGATGAT
		Rev	GTTCAGCAGCAGAGCTTCGA
		Fwd	ACCACGCCCCTGACTATTGAG
Cyclin D3	NM_007632	Rev	GGCAGCCAGGTCCCACTT
		Fwd	GACACGGGTGAGGTGCTGAT
Cyclin E1	NM_007633	Rev	GCAGCGAGGACACCATAAGG
		Fwd	TCGTTACTCCACTCCGGTTGA
Cdk1	NM_007659	Rev	GGCCACACTTCGTTGTTAGGA
		Fwd	GAGCGAGTCGGAGGATGGA
E2f2	NM_177733	Rev	CTGCCTACCCACTGGATGTTG
		Fwd	GGCAAAGGAAGAGCTGCACTA
E2f3	NM_010093	Rev	CAGATCCAGGACCCCATCAG
		Fwd	CGGAAACCAGCCTTCAAGTGG
E2f7	NM_178609	Rev	GTACCGCACCAGCCTCTCTT
		Fwd	CACATCAAGGGTGCCGTGAA
Cdc25a	NM_007658	Rev	GCACATTCGAGGGCCTCTTTC
		Fwd	GCAGCCAGTCGGGTCATTCAAA
Cdc25b	NM_023117	Rev	GCTCGGTAGCCTGCTTCAGT
		Fwd	CGGAACATCTCAGGGCCGAAAA
p21	NM_007669	Rev	CCTCCTGACCCACAGCAGAA
		Fwd	GGAGCAGTGTCCAGGGATGA
p27	NM_009875	Rev	CGAAGGCCGGGCTTCTT
		Fwd	CATGAAGTACTCGCAGGCAAAC
Rbl2	NM_011250	Rev	AGGAGAAGGCATTGCTTCGTT
		Fwd	ACGGCAAACTCCCCAAGTG
Wee1	NM_009516	Rev	CACTGGCTTCCATGTCTTCAGA
		Fwd	AAGAAGCGGATTGCCTTGAC
Rpl7	NM_011291	Rev	TAACTTGAAGGGCCACAGGAA
